# Supplementary material for: Antimicrobial resistance rates in gram-positive bacteria do not drive glycopeptides use
Source: PLoS One. 2017 Jul 20;12(7):e0181358. doi: 10.1371/journal.pone.0181358 (PMC5519079; doi:10.1371/journal.pone.0181358)
Supplement: S1 File — (XLSX) [file pone.0181358.s001.xlsx]

## Sheet: data
Country	Year	MRSA	Glycopeptide	VREfm	CoNS
Austria	1997
Austria	1998
Austria	1999
Austria	2000	17.8
Austria	2001	7.6
Austria	2002	12.1
Austria	2003	15.4		0.5
Austria	2004	14.4		0.5	40.7
Austria	2005	13.6		1
Austria	2006	9.5		0.5
Austria	2007	10.6		2	46.7
Austria	2008	8.3		2
Austria	2009	6.2		4
Austria	2010	7.4		4
Austria	2011	7.4		5
Austria	2012	7.7		3	43.1
Austria	2013	9.2		6
Austria	2014	7.8		4.4
Austria	2015	7.5		3.1
Belgium	1997		0.0273
Belgium	1998		0.0294
Belgium	1999	23.1	0.0285
Belgium	2000	20.9	0.0317
Belgium	2001	22.5	0.0331
Belgium	2002	28.3	0.0367
Belgium	2003	29.6	0.042	0.5
Belgium	2004	33.3	0.0413	5	22.2
Belgium	2005	31.4	0.0425	14
Belgium	2006	21.9	0.041	4
Belgium	2007	23.3	0.0403	0.5	19.5
Belgium	2008	20.6	0.0387	5
Belgium	2009	21.1		4
Belgium	2010	20.5	0.0398	3
Belgium	2011	17.4	0.0403	7
Belgium	2012	16.6	0.033	1	14.1
Belgium	2013	16.9	0.0337	2
Belgium	2014	13.5	0.033	3.1
Belgium	2015	12.3	0.0343	0.6
Bulgaria*	1997
Bulgaria*	1998
Bulgaria*	1999
Bulgaria*	2000	40.2
Bulgaria*	2001	27.2
Bulgaria*	2002	32.8
Bulgaria*	2003	31.2		0.5
Bulgaria*	2004	22.9		0.5
Bulgaria*	2005	29.4		0.5
Bulgaria*	2006	28.3	0.0045	0.5
Bulgaria*	2007	13.2	0.0056	0.5
Bulgaria*	2008	25	0.0082	0.5
Bulgaria*	2009	15.8	0.0077	0.5
Bulgaria*	2010	19	0.0066	0.5
Bulgaria*	2011	22.4	0.0086	0.5
Bulgaria*	2012	19.8	0.0128	0.5
Bulgaria*	2013	19.2	0.0129	2
Bulgaria*	2014	20.8	0.013	13.3
Bulgaria*	2015	13.1	0.0153	14.6
Croatia	1997
Croatia	1998
Croatia	1999
Croatia	2000
Croatia	2001
Croatia	2002
Croatia	2003
Croatia	2004
Croatia	2005
Croatia	2006
Croatia	2007
Croatia	2008
Croatia	2009
Croatia	2010	26.1		10
Croatia	2011	27.7		2
Croatia	2012	21.3	0.0312	0.5
Croatia	2013	24	0.0294	7
Croatia	2014	21.3	0.032	10.4
Croatia	2015	24.5	0.038	25.8
Cyprus	1997
Cyprus	1998
Cyprus	1999
Cyprus	2000
Cyprus	2001
Cyprus	2002
Cyprus	2003	64.3		0.5
Cyprus	2004	48.7		33
Cyprus	2005	55.6		40
Cyprus	2006	33.9		14
Cyprus	2007	48.2		25
Cyprus	2008	45.7		20
Cyprus	2009	32.6		13
Cyprus	2010	32.3		0.5
Cyprus	2011	41.6		0.5
Cyprus	2012	35.2		10
Cyprus	2013	32.5		23
Cyprus	2014	36		40
Cyprus	2015	43.4		28.6
Czech Republic	1997
Czech Republic	1998
Czech Republic	1999
Czech Republic	2000	4.3
Czech Republic	2001	6
Czech Republic	2002	5.9
Czech Republic	2003	6.1		3
Czech Republic	2004	8.5		3
Czech Republic	2005	12.9		14
Czech Republic	2006	12.3		4
Czech Republic	2007	12.9		6
Czech Republic	2008	14.2		8
Czech Republic	2009	14.6		6
Czech Republic	2010	13.5		5
Czech Republic	2011	14.5		8
Czech Republic	2012	13		11
Czech Republic	2013	13.2		9
Czech Republic	2014	13		4.4
Czech Republic	2015	13.7		9.6
Denmark	1997		0.0067
Denmark	1998		0.0072
Denmark	1999		0.0085
Denmark	2000	0.2	0.0097
Denmark	2001	0.8	0.0093
Denmark	2002	0.9	0.0108
Denmark	2003	0.6	0.0114
Denmark	2004	1.3	0.0124
Denmark	2005	1.7	0.0135
Denmark	2006	1.7	0.0146	0.5
Denmark	2007	0.7	0.016	0.5
Denmark	2008	1.6	0.0166	0.5
Denmark	2009	2.1	0.0219	2
Denmark	2010	1.3	0.0226	2
Denmark	2011	1.2	0.0252	1
Denmark	2012	1.3	0.0256	2
Denmark	2013	1.7	0.0278	3
Denmark	2014	2.5	0.024	4.5
Denmark	2015	1.6	0.0217	3.2
Estonia	1997
Estonia	1998
Estonia	1999
Estonia	2000
Estonia	2001	5.1
Estonia	2002	0	0.0045
Estonia	2003	4.1	0.0033	0.5
Estonia	2004	4.8	0.0037	0.5
Estonia	2005	2.1	0.0051	0.5
Estonia	2006	3.2	0.0082	0.5
Estonia	2007	9.2	0.0099	0.5
Estonia	2008	4.3	0.011	3
Estonia	2009	3.3	0.0091	0.5
Estonia	2010	0.7	0.0111	0.5
Estonia	2011	1.7	0.0115	0.5
Estonia	2012	7.7	0.0138	0.5
Estonia	2013	3.5	0.013	0.5
Estonia	2014	3.1	0.017	0
Estonia	2015	4	0.0179	0
Finland	1997		0.0147
Finland	1998	0	0.0171
Finland	1999	0.9	0.0165
Finland	2000	0.8	0.0204
Finland	2001	0.8	0.0213
Finland	2002	0.8	0.0218
Finland	2003	1.4	0.0282	0.5
Finland	2004	3.1	0.0246	0.5
Finland	2005	2.9	0.0281	0.5
Finland	2006	3.3	0.0254	0.5
Finland	2007	1.6	0.033	0.5
Finland	2008	2.8	0.0335	0.5
Finland	2009	2	0.0335	0.5
Finland	2010	2.3	0.0291	0.5
Finland	2011	3.2	0.0304	0.5
Finland	2012	2.1	0.0291	0.5
Finland	2013	1.8	0.0306	0.5
Finland	2014	2.6	0.029	0
Finland	2015	1.9	0.034	0.3
France	1997		0.0331
France	1998		0.0179
France	1999		0.006
France	2000		0.0075
France	2001	33.4	0.045
France	2002	33	0.0453
France	2003	28.9	0.0434	0.5
France	2004	28.7	0.0455	5	17.5
France	2005	27.2	0.0434	3
France	2006	26.7	0.0449	3
France	2007	25.8	0.0442	1	21.1
France	2008	24.5	0.0448	0.5
France	2009	22.8	0.0453	0.5
France	2010	21.6	0.0453	1
France	2011	20.1	0.0448	1
France	2012	19.2	0.0465	0.5	16.8
France	2013	17.1	0.0434	0.5
France	2014	17.4	0.044	0.5
France	2015	15.7	0.0411	0.8
Germany	1997
Germany	1998
Germany	1999	8.3
Germany	2000	12.5
Germany	2001	15.6
Germany	2002	18.4
Germany	2003	18.4		3
Germany	2004	19.6		11	32.5
Germany	2005	21.4		10
Germany	2006	20		8
Germany	2007	16.3	0.621039	15	33.8
Germany	2008	19.4	0.790264	6
Germany	2009	18.4	0.753303	6
Germany	2010	20.8	0.737706	8
Germany	2011	16.2	0.788704	11
Germany	2012	15.4	0.924747	16	27.1
Germany	2013	12.7	1.02539	15
Germany	2014	12.9		9.1
Germany	2015	11.2		10.2
Greece	1997		0.0266
Greece	1998		0.0343
Greece	1999	33.9	0.0399
Greece	2000	49.7	0.0461
Greece	2001	40.4	0.0544
Greece	2002	44	0.0589
Greece	2003	45.2	0.061	18
Greece	2004	44.3		20
Greece	2005	42.1		37
Greece	2006	42.9		42
Greece	2007	48		37
Greece	2008	41		28
Greece	2009	40.4	0.0918	27
Greece	2010	39.2		23
Greece	2011	39.2	0.0872	23
Greece	2012	41	0.0859	17
Greece	2013	40.3	0.0868	21
Greece	2014	37.1	0.085	26.9
Greece	2015	39.4	0.0867	19.7
Hungary	1997
Hungary	1998
Hungary	1999
Hungary	2000
Hungary	2001	4.7	0.0055
Hungary	2002	9	0.0065
Hungary	2003	14.9	0.0075	0.5
Hungary	2004	16.7	0.0085	0.5
Hungary	2005	19.9	0.0092	0.5
Hungary	2006	25.1	0.0091	0.5
Hungary	2007	23.4	0.0099	0.5
Hungary	2008	22.5	0.0114	3
Hungary	2009	29	0.0115	1
Hungary	2010	30.2	0.0129	2
Hungary	2011	26.2		0.5
Hungary	2012	24.8		4
Hungary	2013	24		7
Hungary	2014	23.1	0.018	8.5
Hungary	2015	24.7	0.0126	16.7
Iceland*	1997
Iceland*	1998
Iceland*	1999
Iceland*	2000	2.5
Iceland*	2001
Iceland*	2002
Iceland*	2003			0.5
Iceland*	2004			0.5
Iceland*	2005			0.5
Iceland*	2006			0.5
Iceland*	2007			0.5
Iceland*	2008	1.6		0.5
Iceland*	2009			8
Iceland*	2010	1.5		6
Iceland*	2011	2.8		0.5
Iceland*	2012	1.7		0.5
Iceland*	2013			6
Iceland*	2014	3.3		0
Iceland*	2015	0		0
Ireland	1997
Ireland	1998
Ireland	1999	40
Ireland	2000	37.6
Ireland	2001	42.7
Ireland	2002	42.6
Ireland	2003	42.2		19
Ireland	2004	41.4	0.0159	22
Ireland	2005	41.8	0.0175	31
Ireland	2006	42.4	0.0518	36
Ireland	2007	38	0.0371	33
Ireland	2008	33.2	0.0549	35
Ireland	2009	26.8	0.0539	38
Ireland	2010	23.9	0.07	39
Ireland	2011	23.7	0.0708	35
Ireland	2012	22.6	0.0631	44
Ireland	2013	19.9	0.0886	43
Ireland	2014	19.4	0.1	45.1
Ireland	2015	18.1	0.0756	45.8
Italy	1997
Italy	1998
Italy	1999	41
Italy	2000	44.5
Italy	2001	41
Italy	2002	38.2
Italy	2003	39.4		24
Italy	2004	39.8		21
Italy	2005	37.1	0.0072	19
Italy	2006	38.5		18
Italy	2007	33.2	0.0434	11	37.7
Italy	2008	33.7	0.0726	6
Italy	2009	37.4		4
Italy	2010	36.5	0.0623	4
Italy	2011	38.2	0.0676	4
Italy	2012	35.2	0.0725	6	13.6
Italy	2013	35.8	0.0601	4
Italy	2014	33.6	0.062	8.5
Italy	2015	34.1	0.0564	11.2
Latvia	1997
Latvia	1998
Latvia	1999
Latvia	2000
Latvia	2001
Latvia	2002		0.0034
Latvia	2003
Latvia	2004	26.4	0.0111
Latvia	2005	19.8	0.0111
Latvia	2006	18.1	0.0159	0.5
Latvia	2007	7.7	0.017	0.5
Latvia	2008	12.2	0.0144	7
Latvia	2009	9.1	0.0117	18
Latvia	2010	13.7	0.0172	13
Latvia	2011	9.9	0.0179	9
Latvia	2012	9	0.017	6
Latvia	2013	7	0.0177	12
Latvia	2014	8.2	0.018	13.3
Latvia	2015	5.6	0.017	17.6
Liechtenstein	1997
Liechtenstein	1998
Liechtenstein	1999
Liechtenstein	2000
Liechtenstein	2001
Liechtenstein	2002
Liechtenstein	2003
Liechtenstein	2004
Liechtenstein	2005
Liechtenstein	2006
Liechtenstein	2007
Liechtenstein	2008
Liechtenstein	2009
Liechtenstein	2010
Liechtenstein	2011
Liechtenstein	2012
Liechtenstein	2013
Liechtenstein	2014
Liechtenstein	2015
Lithuania	1997
Lithuania	1998
Lithuania	1999
Lithuania	2000
Lithuania	2001
Lithuania	2002
Lithuania	2003
Lithuania	2004				21
Lithuania	2005
Lithuania	2006	13.2		0.5
Lithuania	2007	9.2		0.5	7.3
Lithuania	2008	11.2		0.5
Lithuania	2009			11
Lithuania	2010	14.1		8
Lithuania	2011	5.8		8
Lithuania	2012	10.2	0.0124	6	39.2
Lithuania	2013	9.4	0.0174	0.5
Lithuania	2014	7.8	0.014	4.5
Lithuania	2015	8.5	0.0183	17.3
Luxembourg	1997		0.0158
Luxembourg	1998		0.0255
Luxembourg	1999	16	0.0261
Luxembourg	2000	17.9	0.0299
Luxembourg	2001	20	0.0307
Luxembourg	2002	14.7	0.0285
Luxembourg	2003	21.1	0.022	0.5
Luxembourg	2004	15.6	0.0317	0.5	44.7
Luxembourg	2005	13.3	0.0423	0.5
Luxembourg	2006	19.5	0.0399	0.5
Luxembourg	2007	20	0.0541	0.5	10.9
Luxembourg	2008	9.4	0.0467	5
Luxembourg	2009	13.3		36
Luxembourg	2010	16.5	0.0436	32
Luxembourg	2011	20.5	0.0383	4
Luxembourg	2012	15.3	0.0435	0.5	21.7
Luxembourg	2013	9	0.042	5
Luxembourg	2014	12	0.04	3.2
Luxembourg	2015	8.9	0.039	0
Malta	1997		0.0024
Malta	1998		0.0041
Malta	1999		0.007
Malta	2000	35.5	0.0117
Malta	2001	43.9	0.0086
Malta	2002	42.5	0.0194
Malta	2003	43	0.0234	0.5
Malta	2004	56.4	0.0235	0.5
Malta	2005	55.8	0.0267	0.5
Malta	2006	66.7	0.0341	0.5
Malta	2007	52.4	0.0325	0.5
Malta	2008	55.6	0.0388	0.5
Malta	2009	58.8	0.0284	0.5
Malta	2010	48.1	0.0323	0.5
Malta	2011	49.2	0.0404	0.5
Malta	2012	47.1	0.0342	0.5
Malta	2013	51.8	0.046	0.5
Malta	2014	42.7	0.058	0
Malta	2015	48.3	0.0647
Netherlands	1997		0.0037
Netherlands	1998		0.0036
Netherlands	1999	0.3	0.0039
Netherlands	2000	0.3	0.004
Netherlands	2001	0.5	0.0051
Netherlands	2002	0.9	0.0062
Netherlands	2003	1		0.5
Netherlands	2004	1.1		0.5
Netherlands	2005	0.9		0.5
Netherlands	2006	0.9		0.5
Netherlands	2007	2		0.5
Netherlands	2008	0.7		0.5
Netherlands	2009	1		0.5
Netherlands	2010	1.2	0.0156	0.5
Netherlands	2011	1.4	0.0165	1
Netherlands	2012	1.3	0.0167	0.5
Netherlands	2013	1.2	0.0175	0.5
Netherlands	2014	1	0.018	1.1
Netherlands	2015	1.3	0.0185	1.4
Norway	1997
Norway	1998		0.0096
Norway	1999	0
Norway	2000	0
Norway	2001	0.5	0.0051
Norway	2002	0.2	0.0055
Norway	2003	0.4	0.0058	0.5
Norway	2004	0.8	0.0068	0.5
Norway	2005	0.4	0.0063	0.5
Norway	2006	0.1	0.0082	0.5
Norway	2007	0.1	0.0099	0.5
Norway	2008	0.6	0.011	0.5
Norway	2009	0.3	0.0102	0.5
Norway	2010	0.6	0.0116	1
Norway	2011	0.3	0.0116	2
Norway	2012	1.3	0.0137	0.5
Norway	2013	0.7	0.0146	2
Norway	2014	1	0.015	1.8
Norway	2015	1.2	0.0164	0
Poland	1997
Poland	1998		0.003
Poland	1999		0.0054
Poland	2000		0.006
Poland	2001	15.9	0.0064
Poland	2002	23.1	0.0055
Poland	2003	19.3		0.5
Poland	2004	19.8		0.5
Poland	2005	24.2		5
Poland	2006	19.5		0.5
Poland	2007	15.1		0.5
Poland	2008	12.1		0.5
Poland	2009	20.2		1
Poland	2010	13.1		8
Poland	2011	24.3		8
Poland	2012	25.4		8
Poland	2013	16		13
Poland	2014	20.6	0.013	21.4
Poland	2015	15.8	0.0115	17.7
Portugal	1997
Portugal	1998
Portugal	1999	36.9
Portugal	2000	25.2
Portugal	2001	31.9
Portugal	2002	38.1
Portugal	2003	45.5		47
Portugal	2004	46.1		42
Portugal	2005	46.6		34
Portugal	2006	48.1		26
Portugal	2007	48.4		29	33.3
Portugal	2008	52.9		24
Portugal	2009	49.1	0.0548	23
Portugal	2010	53.4	0.0537	23
Portugal	2011	54.6	0.057	20
Portugal	2012	53.8	0.0613	23	15
Portugal	2013	46.8		22
Portugal	2014	47.4	0.057	20.1
Portugal	2015	46.8	0.0577	20.3
Romania	1997
Romania	1998
Romania	1999
Romania	2000
Romania	2001
Romania	2002	36.3
Romania	2003	45.9		0.5
Romania	2004	70.5		0.5
Romania	2005	59.8		0.5
Romania	2006	54.2		0.5
Romania	2007	26.2		0.5
Romania	2008	33.3		0.5
Romania	2009	34	0.0108	0.5
Romania	2010	39.1		0.5
Romania	2011	49.5		0.5
Romania	2012	53.3		3
Romania	2013	64.5		11
Romania	2014	56		25
Romania	2015	57.2		25
Slovakia	1997
Slovakia	1998
Slovakia	1999		0.0036
Slovakia	2000		0.0034
Slovakia	2001	5.4	0.0051
Slovakia	2002	5.8	0.0055
Slovakia	2003	8.2		0.5
Slovakia	2004	13.8	0.0056	9
Slovakia	2005	16.3	0.0056	0.5
Slovakia	2006		0.0078
Slovakia	2007		0.0091		16.7
Slovakia	2008		0.0095
Slovakia	2009		0.0099
Slovakia	2010
Slovakia	2011	26.1		4
Slovakia	2012	21.7	0.0167	5	6.7
Slovakia	2013	26.6	0.0198	8
Slovakia	2014	28	0.024	10.1
Slovakia	2015	28.1	0.026	14.7
Slovenia	1997		0.0033
Slovenia	1998		0.0204
Slovenia	1999		0.0199
Slovenia	2000	21.1	0.0245
Slovenia	2001	19.6	0.0236
Slovenia	2002	13.8	0.0236
Slovenia	2003	12.7	0.0238	0.5
Slovenia	2004	11.8	0.0248	0.5
Slovenia	2005	10.3	0.0252	0.5
Slovenia	2006	7.1	0.03	6
Slovenia	2007	8.3	0.0276	5
Slovenia	2008	7.2	0.0276	13
Slovenia	2009	9.6	0.0293	4
Slovenia	2010	12	0.0305	2
Slovenia	2011	7.1	0.0335	0.5
Slovenia	2012	10.3	0.0315	0.5
Slovenia	2013	9	0.0299	1
Slovenia	2014	13.1	0.033	1.7
Slovenia	2015	9.2	0.0348	4.8
Spain	1997
Spain	1998
Spain	1999
Spain	2000	29.4
Spain	2001	24.4
Spain	2002	23.3
Spain	2003	24		3
Spain	2004	26.5		2	34
Spain	2005	27.1		3
Spain	2006	25	1.51	3
Spain	2007	25.5	1.56	2	35.5
Spain	2008	26.6	1.61	1
Spain	2009	25.9	1.37	3
Spain	2010	25.3	2.03	1
Spain	2011	22.5	2.07	1
Spain	2012	24.2		1	24.9
Spain	2013	22.6		0.5
Spain	2014	22.1		2.4
Spain	2015	25.3		2.5
Sweden	1997		0.0089
Sweden	1998		0.0107
Sweden	1999	1	0.0104
Sweden	2000	0.5	0.0102
Sweden	2001	0.9	0.0111
Sweden	2002	0.6	0.0108
Sweden	2003	0.9	0.012	2
Sweden	2004	0.7	0.0131	1
Sweden	2005	1	0.0138	0.5
Sweden	2006	0.9	0.0147	0.5
Sweden	2007	0.5	0.0127	0.5
Sweden	2008	0.7	0.0147	2
Sweden	2009	1	0.0155	0.5
Sweden	2010	0.5	0.0159	0.5
Sweden	2011	1	0.0176	0.5
Sweden	2012	0.7	0.0178	0.5
Sweden	2013	1	0.02	0.5
Sweden	2014	1	0.018	0.4
Sweden	2015	0.8	0.0191	0
United Kingdom	1997
United Kingdom	1998
United Kingdom	1999	36
United Kingdom	2000	41.5
United Kingdom	2001	47.3
United Kingdom	2002	46.8
United Kingdom	2003	44.3
United Kingdom	2004	43.6
United Kingdom	2005	43.6		33
United Kingdom	2006	41.9		18
United Kingdom	2007	35.7		21
United Kingdom	2008	30.7		28
United Kingdom	2009	27.8		13
United Kingdom	2010	21.6	0.05	10
United Kingdom	2011	13.6	0.053	9
United Kingdom	2012	14	0.057	13
United Kingdom	2013	13.8	0.069	23
United Kingdom	2014	11.3	0.073	21.3
United Kingdom	2015	10.8	0.0748	17

## Sheet: data dictionary
	Yearly data regarding MRSA, VREfm, CoNS and Glycopeptide use
	Variable	Description
	Country	Country to which the data refers to
	Year	Year to which the data refers to
	MRSA	Percentage of methicillin resistance among S. aureus isolates
	Glycopeptide	Amount of glycopeptides consumption in DDD/1000 inhabitant-days (RDD/100 patient-days for Germany and DDD/100 occupied bed days for Spain)
	VREfm	Percentage of vancomycin resistance among Enterococci faecium isolates
	CoNS	Percentage of Coagulase negative Staphylococci contributing to blood stream infections(BSI) in intensive care units(ICU)
